# Supplementary material for: RNA Transcription and Splicing Errors as a Source of Cancer Frameshift Neoantigens for Vaccines
Source: Sci Rep. 2019 Oct 2;9:14184. doi: 10.1038/s41598-019-50738-4 (PMC6775166; doi:10.1038/s41598-019-50738-4)
Supplement: Supplementary file 3 — Table S1 [file 41598_2019_50738_MOESM3_ESM.xlsx]

## Sheet: 96 FS variants by exon skipping
RefSeq_ID	Encode FS peptides	Joint_pos	#Total_EST	EST_Ids	#Total_Lib	# Tumor_lib	# Normal_lib
NM_001640.3	SPSQAMWATRM	1940-2047	7	14679393,16524005,18802412,18807797,19365353,19366001,33261912,	3	3	0
NM_199002.1	GVGGGILPPETPPVSAWGELCPPAWLHL	2623-2788	3	10264060,19733507,23301501,	3	3	0
NM_014154.2	RHEKCCNWKQQAESQSHCFRSCSKIVVLASARNLKHRAEN	370-448	5	20492217,22518928,45367569,146009855,146104793,	3	3	0
NM_001686.3	TTNPSRISLPSWVWMNFLRKTS	1183-1398	4	11106585,12431398,19143008,20486863,	4	3	1
NM_004217.2	DHGGVGRCSNVLPWEEGDSQRHKARKSALRAQGRAEDC	317-599	3	10342556,14654109,22671315,	3	3	0
NM_016561.2	WSCSSITGAAGNLNTTSWSTRLWPNGRRKKLSSGWSSWALGHLFTGKGFYLNE	545-751	6	19376801,28113628,45652559,47036548,52114251,52114353,	4	3	1
NM_024808.2	FSLKMSSYPLLGLIMKGNSFHNVIPVNALT	379-426	4	9808442,17166915,146059308,146063843,	4	3	0
NM_013265.2	PCTGLSLHPMAPRIWSRWSFPAGRCQDRPNKHVWPPQKKKKKKKKKKK	2168-2397	4	4311385,46230323,46834109,47020765,	4	4	0
NM_020314.5	GSADRDDGKV	1339-1540	4	8407623,9889142,10213802,80934926,	4	3	1
NM_018553.3	CYQHPFPKKSQFPGAYWTSFEGEEEGSGQLTLPGP	1845-2308	3	8618242,14448310,14469670,	3	3	0
NM_134447.1	GFAASWLFKKPRPSECHTVIFKEESYMN	1419-2068	20	2111082,3151384,3405187,3801503,5395116,5446288,5636075,6451167,7152982,7319964,8634237,8634238,19587294,19753219,21251126,23295375,24791739,24792974,154727570,154730372,	18	12	4
NM_152266.3	DAAFFMSPKLIWWQEMATERGLFGLEIPIILKEL	224-283	4	10744663,11064241,22668651,32210516,	4	3	1
NM_080571.1	CFTSSPLRW	241-360	7	12272400,20501581,22824741,45697997,46272730,146043981,146121376,	7	4	0
NM_178448.3	RVQGTLVHCPTRHLSQRRGPGRQRGNSLPEPSSMLTCPQQPHRATFPAAPGLQGCPRTGPSQPSMQLPSYPEDGSGLSRGHKDVRPGPPGQERVQVLRACAPQPQHQVDCSAVGGPVAAREKPPVSRLGSAHQGLPTSAFEGACHALGDPGIFTGLEAGDRTVSVPG	2485-2522	4	10217199,13329041,14652514,71054789,	4	3	1
NM_000070.2	CLQKHLPVALSTSLC	2741-3083	3	2222976,4124403,7038190,	3	3	0
NM_032830.2	MTSLLSSHHPLKRRNLEP	1977-2102	13	1720716,2269339,4332045,5397085,5638770,5769282,7317235,11450365,13719026,13734654,24787788,24808260,45860690,	9	6	2
NM_032830.2	LLSSHHPLKRRNLEP	1986-2111	4	13908790,18392074,46257227,92180377,	4	3	0
NM_001040648.1	TSASQIQAILVP	1865-2258	3	4630123,4899627,5676137,	3	3	0
NM_001161452.1	LLLQLRPGSRPFPVTYVSVTGRQPYKSW	889-1669	4	1940552,3933437,13402321,14509526,	4	4	0
NM_001039712.1	AAAAAHHHSPRPAALRHPQEETGCVP	225-429	3	13914233,21175318,45699401,	3	3	0
NM_015954.2	LLQPPFVFIPPGCVML	263-412	5	10202290,11101998,13284397,15434305,52108714,	5	3	1
NM_213566.1	SPKLPLVRRWMQ	540-731	3	9183529,10729953,13583484,	3	3	0
NM_001384.4	LPCSSLTSYWEMLWLWLHDWRRRQGQRCSFWVTQPTAAAAWMCWVLSKLELRLSYILALPA	292-345	9	9141503,9341726,9720673,11614383,12102395,13326770,22703054,22813642,56794883,	7	6	1
NM_130443.2	HFPACQLLPLCDLISSALPYVE	2342-2439	4	6594041,6974193,24809933,31153484,	4	3	0
NM_001402.5	CLQNWWYWYCSCWPSGDWCSQTRYGGHLCSSQRYNGSKICRNAP	119-818	4	10201484,16001157,19093438,19204512,	3	3	0
NM_014285.5	GFWSRFPPPW	448-528	5	9137001,46278258,145993595,146042851,146123968,	5	3	1
NM_001113378.1	VSPGVSELRRNSKKYGKAGEAVWFSSDPPVLFFHFLRTE	3439-3628	4	6444477,6870295,6870449,83195477,	3	3	0
NM_001018078.1	VLGSQRHPGQGSCGSCPWHLCSSPHPTCGSGFGTRSGRAGRRCCGAGPSPGTWTVRTPPAARRPACAGSARRCRAARGRAVAPRFESCSSMLPGTGTRRPC	860-1009	3	10218110,19144710,46186123,	3	3	0
NM_006098.4	GWPGHVMGSQRRQTPLHARWWGHHQRPVLQP	637-748	8	2574599,9807168,13524413,33203609,52715305,58413416,58566171,90906220,	7	5	1
NM_015666.3	GPRGHAGEGGRQSCGRPVLRGR	390-507	4	13133604,145997763,146023828,146095508,	4	3	1
NM_016426.6	VQMKMMKSSSDPLDIKKDVLLPAWN	291-350	24	14072238,14079103,14080406,14176079,52197802,52282171,52282469,52282506,52282657,84914016,145998391,146023882,146039486,146039586,146040214,146050613,146052038,146057369,146057491,146062991,146072037,146080660,146102605,146107434,	15	9	3
NM_031243.2	EGVLLQVTNEEVVNHRVFKK	1300-3179	4	12422802,13033025,13047121,24132471,	4	3	1
NM_031243.2	KEGVLLQVTNEEVVNHRVFKK	2581-3176	3	2466855,4569115,5659331,	3	3	0
NM_006644.2	DSCGIVNSY	2925-3176	6	2077398,10153160,10993881,12672555,13911640,51668448,	5	4	1
NM_006644.2	DSCGIVNSY	2924-3175	6	4074102,10032700,10153621,19588875,19608035,45695863,	4	3	1
NM_024660.2	NCPVWRHNPCLASWMSWRCWKS	441-821	6	2033361,9124825,9141800,9332671,10216854,23253517,	6	4	1
NM_014761.2	IVGPGPKPEASAKLPSRPADNYDNFVLPELPSVPDTLPTASAGASTSASEDIDFDDLSRRFEEL	916-955	5	19137983,19193502,28140121,46922603,283449919,	5	3	1
NM_001130089.1	VGSMPKELLGESSSSMIFEERG	450-617	7	9329185,9335633,9336682,14810814,22365213,45711902,45715554,	5	4	1
NM_199187.1	HRDSRGSGRNGRHPEREGDHAKPERPPGLLPGQSEEPGDREPEAGEQNPGALGEEGTPGQRLEPLLQDHRGPEGSDLRKYCGQCPHRSAD	197-260	18	10141571,10142544,10402934,10586887,12758550,14177331,19893549,21768308,21774629,21774763,21777572,21811780,21815923,22682079,22908399,24042754,24045349,56795793,	10	8	2
NM_002273.3	LLRSRHSTRILPTAAGLRLRACTRSSMRSCRAWLGSTGMTCGAQRLRSLR	831-881	9	9340416,9759824,9759932,9897110,9897831,10156714,21813841,21814354,21816557,	4	4	0
NM_177433.1	RCQPDRHSHIWALRWPWWSWCQHQWQLWCLWFLLQV	1731-1809	6	2054843,5511019,5673765,5853954,20203884,23531396,	4	3	1
NM_153450.1	ETPSDSDHKKKKKKKEEDPERKRKKKEKKKKKVE	590-830	8	3151481,3750732,4223069,6139460,11444683,11451179,11452422,18988750,	5	3	1
NM_015950.3	AGNVRSNSRPSIQR	749-824	4	2252141,3277351,19588584,23291327,	4	3	1
NM_032112.2	PASGGSDLVNHSFLCKWHP	541-717	3	12308492,12339978,22813610,	3	3	0
NM_032112.2	CLLLGAVTL	599-713	5	10154760,13408766,20201885,20493143,21494992,	3	3	0
NM_014018.2	EIPERNQGPVAAIRS	237-420	5	1295506,6898484,10246880,33209502,34555226,	5	4	1
NM_001145839.1	LHWGSTKVHLLLI	415-801	4	10738994,80835964,146091479,146109603,	4	3	1
NM_001114185.1	GGPRRIWS	410-712	8	10147163,10989026,16773154,16776609,16779119,22853771,22902798,145986212,	4	4	0
NM_000431.2	GGPRRIWS	419-721	5	16773347,16777501,28132078,47402601,146062357,	4	3	1
NM_003491.2	RSVKWSPNTMQMGRTPMP	452-499	5	9151226,9345658,19210146,27947049,126672362,	5	4	0
NM_024313.2	VPTACCRCCFCWDV	788-2696	16	9141107,9803380,12427492,13328739,13908466,14678515,21780385,21785028,22345418,22361309,22361754,46290768,68292178,82116561,90837311,92186397,	12	9	1
NM_016391.4	SGKTSSILCRRGRWRWS	391-483	13	2054860,2932939,2942143,3601044,4535246,5425877,5438639,5596079,5659519,7151152,19723340,19738445,24795292,	10	8	2
NM_007243.1	AGDAVLGAHTQRPCVVGGSG	151-349	3	12766042,46616730,145998555,	3	3	0
NM_001042549.1	GAKPGGLALGAV	533-12194	3	3887573,4991027,6451223,	3	3	0
NM_181843.1	DEVFALPLAHLLQTQNQGYTHFCRGGHFRYTLPVFLHGPHRVWGLTAVITEFALQLLAPGTYQPRLAGLTCSGAEGLARPKQPLASPCQASSTPGLNKGL	426-498	5	10326854,11970552,18510936,19030548,46555631,	5	4	1
NM_198887.1	QENCSNPGGRGCSDPRSCHFTPAWAKEQNAISKNIHI	2448-3467	4	1192583,3280105,5636736,24792671,	4	3	0
NM_007342.2	AKFCPTFNKSMEEQGK	704-782	5	11617690,52065044,52097801,52298172,80768446,	5	3	1
NM_001199462.1	GLWLFRPQNVLQMPQSILLQQGASDPRLEIGT	257-383	9	3988478,4076572,4268320,4268335,6700534,10373888,10984780,11512824,11512860,	5	4	0
NM_002618.3	DYRRLPPGPANFFCIFSRDGVSPCYPGWSPSPDLVMSPLRSPKVLGLQA	2760-3281	4	9808150,11159219,13459444,22920343,	4	3	1
NM_031948.3	PLRRPCTRSCWGQGS	465-629	3	14807581,19210482,146069312,	3	3	0
NM_004577.3	CDLNSLCIFVAIFHTKCFKCGESIKHLYS	1630-1940	5	2159346,13709277,13742243,14506129,27939669,	4	3	1
NM_020387.2	GTIVVQWGPSWCLT	269-466	18	2277936,9146588,10156678,10742718,14380528,14511202,19128358,19180556,19196633,19199578,19199919,23272326,24184393,38619719,52187412,52187724,52259400,52288970,	14	10	3
NM_006743.4	GLWMVVRSVWIMQASLLGEPEEVALGPMGVVAATLEVVGTRAMGVAGIMTVDLEGMDMDMDVPETIMAETRVVMTATQEEITETIMTT	338-445	6	10885369,12600212,12600293,13460579,19132700,21168881,	4	3	1
NM_016026.3	SLPPNPSAARETKGISPIKDSKCVFPRTSPGKDPLP	165-546	3	1679208,22269010,80545142,	3	3	0
NM_152553.2	GLFVFPIYCLC	1017-1133	5	10400124,13908341,14428408,52261877,83255255,	5	3	1
NM_198486.2	EVWRHLLGRPHS	427-538	5	21985536,21986341,145986153,145999838,146106725,	4	3	1
NM_000973.3	IRELCHRYLPQP	225-453	8	1154529,6937038,9128356,19091430,19200294,20486488,22907262,24044064,	6	5	1
NM_001002.3	GVRQWQHLQP	646-754	13	9124850,10205674,13031883,13403621,13466151,13666955,14173427,14175419,19817898,19895213,21816494,22689525,47384119,	8	7	1
NM_001005.3	GLLWCAAVHHGEWGQRLRGCGVWETPRTEG	285-381	3	9125003,9139471,22695855,	3	3	0
NM_001006.3	FGKAHGASW	614-725	6	10160942,12602739,19378611,21773234,22849872,22908519,	4	4	0
NM_138421.2	GDGGSGSKGRPVEQTEVFLCISKPSSFL	1088-1286	3	1801795,7155873,16771906,	3	3	0
NM_017827.3	LHARAPGPRGPPLLCPCCLRVSH	1708-1833	4	4890586,5746185,13915028,23284022,	4	4	0
NM_001005914.1	LPQQDLWHLQFHQGLPRRCHPVCAEPPPHVQLCPAHWGAPSFPTSWSQLHLHSNCRGPGCSR	1164-1377	3	9896956,52185731,80585087,	3	3	0
NM_021627.2	GIFELFIL	328-463	4	19184218,52117054,80576973,82328796,	4	3	1
NM_001193342.1	GIGAVCMDWWAAAPPGECAPRPGCAAHHCGHRLLH	1086-1200	4	19211503,146039032,146045087,146056161,	4	3	0
NM_001532.2	SPCPSSPPSQPW	1096-1137	4	21176693,24044445,28133989,80539035,	4	3	1
NM_178148.2	VLSDLGCAAGKSDDPQLWGHSHITG	343-499	4	13997158,46283786,78233770,80883909,	4	3	1
NM_006306.2	CCGIYCHEEPQREDSSI	179-482	6	10204155,10350966,20396212,20413818,52288176,84940096,	4	3	1
NM_030918.5	HFPDGEVTAERCGHLAFPYPLPFPSPPSSYSFHVPFQTE	1593-2370	10	1162267,2324233,2356934,2552335,2557157,3765160,4328216,12300356,24781036,24803854,	10	7	2
NM_006461.3	ISVSIMWTQRRKL	269-862	5	24952240,45703140,46182693,46185076,52109618,	5	3	0
NM_006925.3	VKGVLHSLTAAGQTH	1055-1428	6	2952696,4286279,18979142,21477426,21982089,24787231,	6	5	1
NM_006374.3	KHQAMDHHGVPGRRLSTGLA	426-477	7	9183882,11256565,17161793,17163262,17174422,22286625,24120773,	5	4	1
NM_014760.3	GDQQPDRTQAGLKSVSQVEDVFRELIGTQKTRTGCFPPSGS	2877-2907	8	6883317,10991109,12385448,21770848,46184886,58050995,82074179,91879091,	8	6	2
NM_006521.4	CSAQARNRSEDETQPLPLGTLLAF	2451-2492	8	9149080,9330710,9331155,9336773,9344551,9344576,10734097,10734771,	3	3	0
NM_199293.2	HQALGAVPSCEGV	112-370	6	16526130,45700010,45704764,45705693,45717940,46847261,	4	3	1
NM_207379.1	QFRTPGWPLKALAGRGWPEDASPGQEPSKGAGRGWA	543-1313	10	3933593,3933605,4111770,4312229,4684269,6504772,6838403,10031991,10940483,11083896,	4	3	0
NM_006291.2	PRAAVSGIQQWWNGRQNWKRKKEKMSSRLAGAFRVLWRAVSTASIRRHIQVAPRPLQAGPAMGP	2087-2545	11	9176343,10210944,11290536,19369027,22342759,22374168,22662093,22852902,22853464,22853646,22902765,	5	4	1
NM_015140.3	LIVGGGAPDRKGFQ	2096-2811	10	21980643,46551962,46552370,46845450,46876330,46920760,46925643,46929343,46951310,47021176,	5	4	1
NM_012473.3	CQRCPLCWP	343-468	3	12687717,21780390,28088991,	3	3	0
NM_001184977.1	GVRCLIHSIHGFL	308-382	6	11265100,18775927,19897757,51485275,81213059,82161427,	6	4	1
NM_003370.3	WPQLLLEPNSGKSASRRRPQGGPQPPKLRVVEAEVGDSWKR	567-1019	4	8608901,14173570,46181698,46269629,	3	3	0
NM_052844.3	VAARAWAQPPLPGAECGHRREGATLAGHRGRPAAAHRGLRPGHAAAATEHQAQEASPRGDRGGRHGSGLLQL	828-939	7	10145344,10147104,16526305,21773170,21777139,31447502,46265826,	5	4	1
NM_001033519.1	RYGRCVHCREIVLQQPSGHRQP	290-374	5	10391746,10393365,12339226,14653998,78233952,	4	3	1
NM_152858.1	GLMASDYSEEVATSEKFPF	674-895	3	11158199,12338537,21118493,	3	3	0
NM_182969.1	DRKRGCCPTSSSLPISLRVRLS	1312-1480	4	22340486,27841540,27878857,83526847,	4	3	1
NM_005741.4	SHSQSGGPRHPGGTRRKAMGSQCPELQGGPEPQRPSSRRREI	722-1106	4	9155377,16534738,16535238,22701945,	3	3	0
